# Supplementary material for: Biomimetic Gradient Hydrogels with High Toughness and Antibacterial Properties
Source: Gels. 2023 Dec 21;10(1):6. doi: 10.3390/gels10010006 (PMC10815424; doi:10.3390/gels10010006)
Supplement: Supplementary file 1 [file gels-10-00006-s001.zip]

Archive with 1 entries (1 files):
- gels-2739050-supplementary.pdf
